# Supplementary material for: A Hot-Melt Extrusion Risk Assessment Classification System for Amorphous Solid Dispersion Formulation Development
Source: Pharmaceutics. 2022 May 12;14(5):1044. doi: 10.3390/pharmaceutics14051044 (PMC9147278; doi:10.3390/pharmaceutics14051044)
Supplement: Supplementary file 1 [file pharmaceutics-14-01044-s001.zip]

Archive with 1 entries (1 files):
- pharmaceutics-1712420-supplementary.pdf
